# Supplementary material for: Metabolome-Based Classification of Snake Venoms by Bioinformatic Tools
Source: Toxins (Basel). 2023 Feb 15;15(2):161. doi: 10.3390/toxins15020161 (PMC9963137; doi:10.3390/toxins15020161)
Supplement: Supplementary file 1 [file toxins-15-00161-s001.zip]

Archive with 7 entries (7 files):
- Computer code S.1 - Feature Alignment
- Computer code S.2 - Model
- Documents S.1.pdf
- Figure S.1 - Analysis of repeatability.svg
- Table S.1 - Level of each metabolite.xlsx
- Table S.2 - Order of the injections.xlsx
- Table S.3 - Relevance of each feature.xlsx
