# Supplementary material for: Metabolome-Based Classification of Snake Venoms by Bioinformatic Tools
Source: Toxins (Basel). 2023 Feb 15;15(2):161. doi: 10.3390/toxins15020161 (PMC9963137; doi:10.3390/toxins15020161)
Supplement: Supplementary file 1 [file toxins-15-00161-s001.zip › Computer code S.2 - Model]

using CSV
using DataFrames
using CSV, Tables
using Statistics
using Plots
using LinearAlgebra
using MultivariateStats
using LIBSVM
using Statistics
using DataFrames
using CategoricalArrays
using Clustering


PerfectModel = []
sumasion = []

#Extract and autoscale the data
function extraction_autoscaling(path2filesM, Rep)
    #Extract the data
    tempdfsM = CSV.read(path2filesM, DataFrame)
    InMatrix = Matrix(tempdfsM)
    VarNamesM = propertynames(tempdfsM)
    CUTOFF = Int((size(InMatrix)[1]-3)/2)
    FinalMatrixM = []
    sums = []
    global FinalVarNames = []

    #Generate a mock matrix (0s and 1s) for data comparison
    NeekoShapesplitter = float(fill(1, size(InMatrix)))
    for row in 1:size(InMatrix[:,1])[1]
        for col in 1:size(InMatrix[1,:])[1]
            if InMatrix[row,col] != 0
                NeekoShapesplitter[row,col] = 1
            else
                NeekoShapesplitter[row,col] = 0
            end
        end
    end

    #only take into account data that is 3times the MQ signal)
    for row in 4:size(InMatrix[:,1])[1]
        for col in 1:size(InMatrix[1,:])[1]
            if InMatrix[row,col] < 3*InMatrix[1,col]
               NeekoShapesplitter[row,col] = 0
            end
            if InMatrix[row,col] < 3*InMatrix[2,col]
                NeekoShapesplitter[row,col] = 0
            end
            if InMatrix[row,col] < 3*InMatrix[3,col]
                NeekoShapesplitter[row,col] = 0
            end
        end
    end

    #forget about MQ data
    for row in 1:3
        for col in 1:size(InMatrix[1,:])[1]
            NeekoShapesplitter[row,col] = 0
        end
    end

    #only take into account peaks seen in both repetitions
    for row in 4:size(InMatrix[:,1])[1]
        for col in 1:size(InMatrix[1,:])[1]
            if row > (CUTOFF+3)
                if NeekoShapesplitter[row,col] != NeekoShapesplitter[row-CUTOFF,col]
                    NeekoShapesplitter[row,col] = 0
                    NeekoShapesplitter[row-CUTOFF,col] = 0
                end
            end
        end
    end


    #Create a new matrix with the values of the valid variables: the ones that are seen in several (Rep) samples
    sums = []
    for col in 1:length(NeekoShapesplitter[1,:])
        H = sum(NeekoShapesplitter[:,col])
        push!(sums, H)
    end
    varnums = []
    for number in 1:length(sums)
        if (sums[number]) >= Rep
            GoodVar = InMatrix[:,number]
            GoodNameVar = VarNamesM[number]
            push!(FinalMatrixM, GoodVar)
            push!(FinalVarNames, GoodNameVar)
            push!(varnums, sums[number])
        end
    end

    placeholderM = reduce(vcat,transpose.(FinalMatrixM))'
    placeholderM = placeholderM[4:size(InMatrix)[1], :]

    #Look for the standard but, sadly enough, do not normalize. Exange mock matrix for the real one
    Ward = findmax(varnums)[2]
    s = FinalVarNames[findmax(varnums)[2]]
    filter!(e->e≠ s,FinalVarNames)
    global L = ones((size(placeholderM)[1]), size(placeholderM)[2]-1)#float(fill(1, size(placeholder)))
    for row in 1:(size(placeholderM)[1])
        for col in 1:size(placeholderM)[2]
            if col < Ward
                L[row,col] = round.(placeholderM[row,col], digits=5)
            elseif col > Ward
                L[row,(col-1)] = round.(placeholderM[row,col], digits=5)
            end
        end
    end

    #Autoscale the valid-data matrix
    global Matrix_as = Array{Float64, 2}(undef, size(L,1), size(L,2))
    for column in 1:size(L,2)
        m = mean(L[:,column])
        s = std(L[:,column])
        Matrix_as[:,column]=((L[:,column].-m)./s)
    end

    return Matrix_as
    return FinalVarNames
    return L

end


for i in 1:size(Loadingsi)[2]
    for z in 1:size(Loadingsi)[1]
        Loadingsi[z,i] = abs(Loadingsi[z,i])
    end
end


for i in 1:size(Loadingsi)[2]
    m = (sum(Loadingsi[:,i]))
    Loadingsi[:,i] = (Loadingsi[:,i])./m.*100
end


function build_model_bootstrapping(Rep, Matrix_as)
    #sepaarte the samples into species
    Elapidae1 = Matrix_as[1:17,:]
    Elapidae2 = Matrix_as[41:57,:]
    Vip1 = Matrix_as[21:37,:]
    Vip2 = Matrix_as[61:77,:]
    Viperidae = vcat(Vip1, Vip2)
    Elapidae = vcat(Elapidae1, Elapidae2)

    #create a matrix for the model-samples and other for the samples-saples in a way that it could be bootstrapped
    SampleEP = []
    SampleVP = []

    #Take away the sample-samples randomly and create the model-samples matrix
    for number in 1:4
        this = rand(1:34)
        push!(SampleEP, Elapidae[this, :])
        push!(SampleVP, Viperidae[this, :])
        transformation = zeros(size(Elapidae[this, :]))
        Elapidae[this, :] = transformation
        Viperidae[this, :] = transformation
    end

    ElapidaeModelP= []
    for row in 1:size(Elapidae)[1]
        if sum( Elapidae[row, :]) != 0
            push!(ElapidaeModelP, Elapidae[row, :])
        end
    end

    VipModelP= []
    for row in 1:size(Viperidae)[1]
        if sum( Viperidae[row, :]) != 0
            push!(VipModelP, Viperidae[row, :])
        end
    end

    ViperidaeModel = reduce(vcat,transpose.(VipModelP))
    ElapidaeModel = reduce(vcat,transpose.(ElapidaeModelP))
    SampleE = reduce(vcat,transpose.(SampleEP))
    SampleV = reduce(vcat,transpose.(SampleVP))

    global Model = vcat(ElapidaeModel, ViperidaeModel)
    global Samples = vcat( SampleE, SampleV)

    # Obtain PCA from the model-samples
    eigenva = eigvals(cov(Model))
    eigenve = eigvecs(cov(Model))

    zrev = Vector(sort(1:length(eigenva), rev=true))
    eg_vec_s = eigenve[:,zrev]
    global Loadingsi = eg_vec_s[:, 1:size(eg_vec_s)[1]]
    global Scoresi = (Loadingsi'*Model')'

    ScoresA = Scoresi[1:30,:]

    ScoresC = Scoresi[31:60,:]

    ModelOLE = vcat(ScoresA, ScoresC)

    #Plot the scores of both groups in a nice way
    ForPCA = ( ScoresA,ScoresC)

    global PCA2Scores = scatter(ForPCA[2][:,1], ForPCA[2][:,2], ForPCA[2][:,4],  title = "Scores of the snake venoms within the built model", xlabel = "PC1", ylabel = "PC2", label = "Elapidae")
    for i in 2:length(ForPCA)
        scatter!((ForPCA[i][:,1]),(ForPCA[i][:,2]),(ForPCA[i][:,3]), label = "Viperidae")
    end

    #Gnereate the classifier and classify
    Names = CategoricalArray( ["elapidae","elapidae", "elapidae", "elapidae", "elapidae", "elapidae","elapidae", "elapidae", "elapidae", "elapidae", "elapidae","elapidae", "elapidae", "elapidae", "elapidae", "elapidae","elapidae", "elapidae", "elapidae", "elapidae", "elapidae","elapidae", "elapidae", "elapidae", "elapidae", "elapidae","elapidae", "elapidae", "elapidae", "elapidae", "viperidae", "viperidae", "viperidae", "viperidae", "viperidae","viperidae","viperidae", "viperidae", "viperidae", "viperidae", "viperidae","viperidae","viperidae", "viperidae", "viperidae", "viperidae","viperidae", "viperidae", "viperidae", "viperidae","viperidae","viperidae", "viperidae", "viperidae", "viperidae","viperidae","viperidae", "viperidae", "viperidae", "viperidae"])

    model = svmtrain(ModelOLE', Names )

    SamplesScores = Samples*Loadingsi

    SamplesNames = CategoricalArray(["elapidae", "elapidae", "elapidae", "elapidae", "viperidae", "viperidae", "viperidae", "viperidae"])

    ŷ, decision_values = svmpredict(model, SamplesScores')

    GetValue = mean(ŷ .== SamplesNames)

    push!(PerfectModel, GetValue)

    return PCA2Scores
    return Samples
    return Loadingsi
end


function CV1(nr_pc, Rep, Matrix_as, L)

    Elapidae1 = Matrix_as[1:17,:]
    Elapidae2 = Matrix_as[41:57,:]
    Vip1 = Matrix_as[21:37,:]
    Vip2 = Matrix_as[61:77,:]
    Viperidae = vcat(Vip1, Vip2)
    Elapidae = vcat(Elapidae1, Elapidae2)
    er1 = Matrix_as[18:20,:]
    er2 = Matrix_as[58:60,:]
    vr1 = Matrix_as[38:40,:]
    vr2 = Matrix_as[78:80,:]
    #create a matrix for the model-samples and other for the samples-saples in a way that it could be bootstrapped
    SampleE = vcat(er1,er2)
    SampleV = vcat(vr1, vr2)

    #Take away the sample-samples randomly and create the model-samples matrix


    global Model = vcat(Elapidae, Viperidae)
    global Modele = vcat(Model[1:5, :], Model[18:22,:], Model[6:10, :], Model[12, :]', Model[15, :]', Model[17, :]', Model[23:27, :], Model[29, :]', Model[32, :]', Model[34, :]',Model[11,:]', Model[13:14, :], Model[16,:]', Model[28,:]' , Model[30:31, :], Model[33,:]'  , Model[35:68, :] )

    global Samples =  vcat(SampleE, SampleV)
    global H = SampleE, SampleV

    global THIS = vcat(Model[1:5, :], Model[18:22,:], Model[6:10, :], Model[12, :]', Model[15, :]', Model[17, :]', Model[23:27, :], Model[29, :]', Model[32, :]', Model[34, :]',SampleE[1:3, :] ,Model[11,:]', Model[13:14, :], Model[16,:]', Model[28,:]' , Model[30:31, :], Model[33,:]' ,SampleE[4:6, :]   , Model[35:52, :] , SampleV[1:3, :] ,  Model[53:68, :] ,SampleV[4:6, :]  )
    # Obtain PCA & from the model-samples
    eigenva = eigvals(cov(Modele))
    eigenve = eigvecs(cov(Modele))
    zrev = Vector(sort(1:length(eigenva), rev=true))
    ypre = permute!(sort(eigenva), zrev)
    yvalues = cumsum(ypre)/sum(ypre)*100
    Plots.scatter(1:length(eigenva), yvalues, legend = false, xlabel = "Number of PCs", xlims = (0,length(eigenva)+1), ylims = (0,110), ylabel = "Explained variance (%)", title = "Variance explained by the PCs")
    Plots.plot!([0,length(FinalVarNames)], [95, 95])
    eg_vec_s = eigenve[:,zrev]
    if nr_pc > size(eg_vec_s)[1]
        nr_pc = size(eg_vec_s)[1]

    end
    global Loadingsi = eg_vec_s[:, 1:nr_pc]
    global Scoresi = THIS*Loadingsi
    global H = Samples*Loadingsi

    ScoresA = Scoresi[1:10,:]
    ScoresB = Scoresi[11:26, :]
    ScoresC = vcat(Scoresi[27:40, :])

    ScoresD = vcat(Scoresi[41:80, :])
    ModelOLE = vcat(ScoresA, ScoresB,  ScoresC, ScoresD)


    global ForPCA = ( ScoresA, ScoresB, ScoresC, ScoresD)
        global PCA2Scores = Plots.scatter(ForPCA[1][:,1], xlims = (-2.5, 0), ylims = (-2, 0),  ((ForPCA[1][:,2])) , xlabel = "PC1 (48%)", ylabel = "PC2 (12%)" ,label = "Dendroaspis", color = "aqua")
    scatter!((ForPCA[2][:,1]), ((ForPCA[2][:,2])) , label = "Spitting Najas", legend = :topleft, color = "teal")
    scatter!((ForPCA[3][:,1]), ((ForPCA[3][:,2])) , label = "Non-Spitting Najas", legend = :topleft, color = "azure1")
    scatter!((ForPCA[4][:,1]),((ForPCA[4][:,2])) , label = "Crotalus", legend = :topleft, color = "darkorange2")
    PCA2Scores
    savefig("last1.svg")


    PCA2Scores = scatter((Scoresi[35:68,1]),(Scoresi[35:68,2]), label = "Crotalus", legend = :bottomleft,  xlabel = "PC1 (48%)", ylabel = "PC2 (12% )", color = :darkorange1)
    letters = ["A", "B", "C", "D", "E", "F", "G", "H", "I", "J", "K", "L", "M", "N", "O", "P", "Q" , "R", "S", "T"]
    for i in 21:40
            annotate!((ForPCA[4][i,1])+0.1,(ForPCA[4][i,2]),i-20,legend = false, annotationfontsize = 9)
    end
    PCA2Scores


    Names = CategoricalArray( ["elapidae","elapidae", "elapidae", "elapidae","elapidae","elapidae", "elapidae", "elapidae", "elapidae", "elapidae","elapidae", "elapidae", "elapidae", "elapidae", "elapidae","elapidae", "elapidae", "elapidae", "elapidae", "elapidae","elapidae", "elapidae", "elapidae", "elapidae", "elapidae","elapidae", "elapidae", "elapidae", "elapidae", "elapidae","elapidae", "elapidae", "elapidae", "elapidae", "viperidae", "viperidae", "viperidae", "viperidae", "viperidae","viperidae","viperidae", "viperidae", "viperidae", "viperidae","viperidae", "viperidae", "viperidae", "viperidae", "viperidae","viperidae","viperidae", "viperidae", "viperidae", "viperidae","viperidae", "viperidae", "viperidae", "viperidae","viperidae","viperidae", "viperidae", "viperidae", "viperidae","viperidae","viperidae", "viperidae", "viperidae", "viperidae"])


    global model = svmtrain(ModelOLE', Names )

    global SamplesScores = Samples*Loadingsi

    SamplesNames = CategoricalArray(["elapidae", "elapidae", "elapidae", "elapidae", "elapidae", "elapidae","viperidae", "viperidae", "viperidae", "viperidae","viperidae", "viperidae"])

    ŷ, decision_values = svmpredict(model, SamplesScores')

xlims!(-2.5, 0)
ylims!(-2,0)

     scatter!((SamplesScores[1:6,1]),(SamplesScores[1:6,2]), label = "Validation Elapidae", legend = :topleft, color = "paleturquoise")

end


#Perform second validation
function CV2(SampleVarMat, Loadingsi, ForPCA, nr_pc, L)

    Variabiles = []
    FinalMatrixS = []
    global percentages = []
    global ResultsSa = []
    global Classification = []
    tempdf2CV = CSV.read(path2filesCV2, DataFrame)
    VarNames = propertynames(tempdf2CV)
    global H = []

    #Extract variables as numbers
    SampleVarMat1 = Matrix(tempdf2CV)
    SampleVarMat = vcat(SampleVarMat1, L)


    #Autoscale the data
    global Matrix_asCV2 = Array{Float64, 2}(undef, size(SampleVarMat,1), size(SampleVarMat,2))
    for column in 1:size(SampleVarMat,2)
        m = mean(SampleVarMat[:,column])
        s = std(SampleVarMat[:,column])
        Matrix_asCV2[:,column]=((SampleVarMat[:,column].-m)./s)
    end


    #Obtain the scores
    SamplesScores = Matrix_asCV2 * Loadingsi

    H1Sa = SamplesScores[1:3, :]
    H2Sa = SamplesScores[4:10, :]
    H3Sa = SamplesScores[11:13, :]
    H4Sa = SamplesScores[14:20, :]


    global H = vcat(H1Sa, H3Sa,H2Sa, H4Sa)

    Both = vcat(H1Sa, H3Sa)
    Crpt = vcat(H2Sa, H4Sa)
    Samplesss = [Both, Crpt]

    scatter!(Samplesss[1][:,1], Samplesss[1][:,2],     xlabel = "PC1 (48%)", ylabel = "PC2 (12%)", label = false, color = "darkgoldenrod4", legend = false)
    scatter!((Samplesss[2][:,1]),(Samplesss[2][:,2]),legend = :topleft, color = "orangered4")

    for i in 1:7
            annotate!(Samplesss[2][i,1]+0.1, Samplesss[2][i,2], i + 20, annotationfontsize = 9, legend = false)
    end
    PCA2Scores


heatmap(vcat(Model[1:34, :], er1, er2, Model[35:68, :], vr1, vr2,Matrix_asCV2[4:10, :], Matrix_asCV2[14:20, :], Matrix_asCV2[1:3, :], Matrix_asCV2[11:13, :]),xticks=(1:20, featuresm), xrotation = 45, ylabel = "Samples")
savefig("101.svg")
    for i in 1:7
        annotate!(Samplesss[2][i,1]+100, Samplesss[2][i,2], i+20, label = false,annotationfontsize = 9)
    end
    PCA2Scores
    SamplesNamesi = String[]
    for i in 1:size(H)[1]
        push!(SamplesNamesi, "viperidae")
    end

    #Apply the classifier to the samples
    SamplesNames = CategoricalArray(SamplesNamesi)

    ŷ, decision_values = svmpredict(model, H')

    GetValue = mean(ŷ .== SamplesNames)

    push!(percentages, GetValue)

    #Create a separate vector indicating the type of each venom
    for i in 1:size(decision_values)[2]
        if decision_values[1,i] > 0
            push!(Classification, "Elapidae")
        elseif decision_values[1,i] == 0
            push!(Classification, "Unsure")
        else
            push!(Classification, "Viperidae")
        end
    end
    savefig("zoom.svg")

    return ResultsSa
    return Matrix_asCV2
    return percentages
    return Classification
end

features = ["Methionine", "Guanine", "Aconitic acid", "Citric acid", "202.2 m/z", "Tryptophan", "204.1 m/z", "214.0 m/z", "215.0 m/z", "pEKS", "TPPA", "pERI", "412.1 m/z", "pENW", "429.2 m/z", "430.2 m/z", "443.2 m/z", "444.2 m/z", "858.3 m/z", "970.2 m/z"]
featuresm = ["150.0 m/z", "152.0 m/z", " 175.0 m/z", "193.0 m/z", "203.2 m/z", "205.1 m/z", "215.0 m/z", "216.0 m/z","237.0 m/z", "345.2 m/z", "385.2 m/z", "399.2 m/z", "413.1 m/z", "430.2 m/z", "430.2 m/z", "431.2 m/z", "444.2 m/z", "445.2 m/z", "859.3 m/z", "971.2 m/z"]

otherfeatures = [" 175.0 m/z", "193.0 m/z",  "205.1 m/z", "215.0 m/z","430.2 m/z", "431.2 m/z", "444.2 m/z"]

Rep = 20
nr_pc = 10
path2filesM = "E:\\Master\\AAMaster\\Metabol.csv"
path2filesCV2 = "E:\\Master\\AAMaster\\SampleMat.csv"


extraction_autoscaling(path2filesM, Rep)
build_model_bootstrapping(Rep,  Matrix_as)
CV1(nr_pc, L, Rep, Matrix_as)
CV2(path2filesCV2,Loadingsi, ForPCA, nr_pc)
