# Supplementary material for: Metabolome-Based Classification of Snake Venoms by Bioinformatic Tools
Source: Toxins (Basel). 2023 Feb 15;15(2):161. doi: 10.3390/toxins15020161 (PMC9963137; doi:10.3390/toxins15020161)
Supplement: Supplementary file 1 [file toxins-15-00161-s001.zip › Table S.1 - Level of each metabolite.xlsx]

## Sheet: Sheet1
	146.118	148.983	149.953	151.95	152.056	152.95	153.948	156.077	157.012	158.963	159.064	162.112	162.973	166.087	169.036	171.118	173.092	174.087	175.024	175.116	176.07	177.054	177.138	178.907	185.163	186.075	186.94	187.107	188.074	188.937	189.123	190.144	190.936	193.034	195.113	197.128	198.129	199.181	199.613	201.123	203.131	203.223	204.096	204.143	204.226	204.95	205.097	206.099	211.144
Blank1	0	0	0	0	0	0	0	0	0	0	22626	0	0	0	0	0	0	0	0	0	0	0	0	0	0	0	0	0	0	0	0	0	0	0	0	0	0	0	0	0	0	0	0	0	0	0	0	0	0
Blank2	0	0	0	0	0	0	0	0	0	0	22412	0	0	0	0	0	0	0	0	0	0	0	0	0	0	0	0	0	0	0	0	0	0	0	0	0	0	0	0	0	0	0	0	0	0	0	0	0	0
Blank3	0	0	0	0	0	0	0	0	0	0	22033	0	0	0	0	0	0	0	0	0	0	0	0	0	0	0	0	0	0	0	0	0	0	0	0	0	0	0	0	0	0	0	0	0	0	0	0	0	0
Dendroaspis angus.	43163	0	0	0	0	0	0	0	0	0	29724	0	0	0	0	51203	0	0	56897	0	0	0	0	0	0	0	0	0	0	0	0	85944	0	38940	0	0	0	0	0	0	0	0	0	154130	0	0	0	0	0
Dendroaspis jam jam.	0	0	0	0	0	0	0	0	0	0	30163	0	0	0	0	37711	0	0	0	0	0	0	0	0	0	0	0	0	0	0	0	0	0	0	0	0	0	0	0	0	0	0	20740	93287	0	0	0	0	0
Dendroaspis jam. Ka.	0	0	0	0	0	0	0	0	0	0	29693	0	0	0	0	46730	0	0	0	0	0	0	0	0	0	0	0	0	21255	0	0	0	0	0	0	0	0	0	0	0	0	0	0	58097	0	0	0	0	0
Dendroaspis polylepsis	34064	0	0	0	0	0	0	0	0	0	31275	53464	0	0	0	57346	0	0	58981	0	0	0	0	0	0	0	0	0	0	0	0	0	0	40855	0	0	0	0	0	0	0	0	21628	111287	0	0	0	0	0
Dendroaspis viridis	0	0	0	0	0	0	0	46024	0	0	30804	55855	0	46197	0	53360	0	0	0	70104	0	0	0	0	0	0	0	0	21795	0	0	0	0	0	0	0	0	0	0	0	0	0	0	76407	0	0	0	0	0
Naja mossambica	0	0	0	0	0	0	0	0	0	0	32493	0	0	0	38182	0	0	0	0	0	0	0	0	0	0	0	0	0	0	0	0	0	0	0	0	0	0	0	0	0	0	0	0	139412	0	0	0	0	0
Naja nigricollis	0	0	0	20760	20574	0	0	0	0	0	31867	0	0	0	0	0	0	0	0	0	0	0	0	0	0	0	0	0	0	0	0	0	0	0	0	0	0	0	0	0	0	0	0	142507	0	0	0	0	0
Naja nigricinta	0	0	49626	49717	48448	0	47736	0	0	0	31348	0	23015	0	0	0	0	0	38029	0	0	0	0	0	0	0	0	0	0	0	0	0	0	0	0	0	0	0	0	0	0	0	0	114765	0	0	0	0	0
Naja nubiae	0	0	52808	52011	21386	0	50753	0	0	0	32479	0	0	0	0	0	0	0	38893	0	0	0	0	0	0	0	35237	0	0	21570	0	0	0	21050	0	0	0	0	0	0	0	0	0	106429	0	0	0	0	0
Naja pallida	0	0	72593	69914	0	0	65724	0	0	0	31118	0	0	0	0	0	0	0	36389	0	0	0	0	0	0	0	49300	0	0	0	0	0	0	0	0	0	0	0	0	0	0	0	0	127930	0	0	0	0	0
Naja annulifera	0	0	80172	80823	0	0	76618	0	0	0	32484	0	0	0	0	0	0	0	72760	0	0	0	0	0	0	0	90152	0	0	55011	0	0	35971	50054	0	0	0	0	0	0	0	0	0	141833	0	0	0	0	0
Naja haje	0	0	0	0	21817	0	0	0	0	0	31877	0	0	0	0	0	0	0	35043	0	0	0	0	0	0	0	0	0	0	0	0	0	0	21040	0	0	0	0	0	0	0	0	0	88439	0	0	0	0	0
Naja legionis	0	0	20867	0	57745	0	0	0	0	0	32140	0	0	0	0	0	0	0	45246	0	0	0	0	0	0	0	0	0	0	0	0	0	0	21111	0	0	0	0	0	0	0	0	0	72908	0	0	0	0	0
Naja nivea	0	0	113538	109595	21579	20414	103005	0	0	0	30809	0	0	0	0	0	0	0	78898	0	0	0	0	0	0	0	130341	0	0	82560	0	0	51760	59003	0	0	0	0	0	0	0	0	0	146537	0	0	0	0	0
Naja subfulva	0	0	0	0	37544	0	0	0	0	0	30659	0	0	0	0	0	0	0	42837	0	0	0	0	0	0	0	0	0	0	0	0	0	0	0	0	0	0	0	0	0	0	0	0	58454	0	0	0	0	0
Naja atra	0	0	91787	89323	41330	0	83905	0	0	0	33142	0	0	0	0	0	0	0	55145	0	0	0	0	0	0	0	63232	0	0	38953	0	0	0	0	0	0	0	0	0	0	0	0	0	83551	0	0	0	0	0
Naja kaouthia	0	0	38412	37371	0	0	0	0	0	0	32394	0	0	0	0	0	0	0	48085	0	0	0	0	0	0	0	0	0	0	0	0	0	0	21803	0	0	0	0	0	0	0	0	0	83488	0	0	0	0	0
Naja naja	0	0	69436	67957	45831	0	66317	0	0	0	31544	0	0	0	0	0	0	0	60313	0	0	0	0	0	0	0	53021	0	0	31941	0	0	0	41502	0	0	0	0	0	0	0	0	0	92700	0	0	0	0	0
Naja oxiana	0	0	102838	98354	0	20926	94936	0	0	0	31336	0	0	0	0	0	0	0	47222	0	0	0	0	0	0	0	99801	0	0	61077	0	0	39347	0	0	0	0	0	0	0	0	0	0	58963	0	20963	0	0	0
Naja siamensis	0	0	38174	36430	44512	0	35690	0	0	0	31877	0	0	0	0	0	0	0	48267	0	0	0	0	0	0	0	0	0	0	0	0	0	0	0	0	0	0	0	0	0	0	0	0	87001	0	0	0	0	0
Bothrops alter	0	0	0	0	0	0	0	0	0	0	27312	0	0	0	0	0	0	0	51081	0	0	0	0	0	0	0	0	0	0	0	0	0	0	33451	0	0	0	0	0	0	0	53799	0	143449	0	0	150549	0	0
Bothrops asper	0	0	38381	39232	0	0	37003	0	0	0	27732	0	0	0	0	0	0	0	81594	0	0	0	0	0	0	0	34135	0	0	21417	0	0	0	57197	0	0	0	0	0	0	0	29300	0	103815	0	0	170682	22081	0
Bothrops aatrox	0	0	0	0	0	0	0	0	0	0	28746	0	0	0	0	0	21410	0	20519	30031	0	0	0	0	0	0	0	0	46978	0	0	0	0	0	21104	55457	0	37787	0	76992	39299	110856	0	110666	0	0	89326	0	37575
Crotalus adamanteus	0	0	0	0	0	0	0	0	0	0	27646	0	0	0	0	0	0	0	83855	0	0	0	0	0	0	0	0	0	0	0	0	0	0	61825	0	0	0	0	0	0	0	168727	0	131387	42948	0	99666	0	0
Crotalus culminatus	0	0	0	0	0	0	0	0	0	0	27420	0	37988	0	0	0	0	0	59942	45890	0	0	0	0	0	0	0	0	0	0	0	0	0	41747	0	0	0	0	21373	0	0	101554	0	123679	20729	0	78942	0	0
Crotalus durissus cumanensis	0	0	0	0	0	0	0	0	0	0	26762	0	0	0	0	0	0	0	75949	0	0	0	0	0	0	0	0	0	0	0	0	0	0	59015	0	0	0	0	0	0	0	178731	0	97748	42461	0	106528	0	0
Crotalus vegrandis (1)	0	0	0	0	0	0	0	0	0	0	27954	0	0	0	0	0	0	0	0	0	0	20882	0	0	0	0	0	0	0	0	0	0	0	0	0	0	0	0	0	0	0	68308	0	106748	0	0	0	0	0
Crotalus dursus terrificus	0	0	0	0	0	0	0	0	0	0	26809	0	0	0	0	0	0	0	80406	22502	0	0	0	0	0	0	0	0	0	0	0	0	0	66629	0	0	49227	0	0	0	0	274013	0	137697	31464	0	119830	0	0
Crotalus enyo	0	0	0	0	0	0	0	0	0	0	26723	0	0	0	0	0	0	0	79634	0	0	0	0	0	0	0	0	0	0	0	0	0	0	60524	0	0	0	0	0	0	22100	192197	0	128384	21908	0	125805	0	0
Crotalus horridus	0	0	0	0	0	0	0	0	0	0	26385	0	38481	0	0	0	0	0	56514	0	0	0	0	0	0	0	0	0	0	0	0	0	0	38239	0	0	0	0	0	0	0	0	0	114875	0	0	100164	0	0
Crotalus horridus atricaudatus (1)	0	0	0	0	0	0	0	0	0	20575	27018	0	0	0	0	0	0	0	51519	0	0	0	0	0	0	20581	0	21509	0	0	0	0	0	35136	0	0	0	0	0	0	0	0	22894	144296	0	0	62719	0	0
Crotalus horridus atricaudatus (2)	0	0	0	0	0	0	0	0	0	0	27261	0	0	0	0	0	0	0	55591	22852	0	0	33527	0	0	21330	0	90084	60189	0	0	0	0	36303	0	0	0	0	0	0	0	40556	22959	110173	0	0	75277	0	0
Crotalus lepidus kluberri	0	0	0	0	0	0	0	0	0	0	26211	0	0	0	0	0	0	0	56523	38290	0	0	0	0	0	0	0	0	0	0	0	0	0	37750	0	0	0	0	0	0	0	0	0	101365	0	0	132255	0	0
Crotalus lepidus maculosus	0	0	0	0	0	0	0	0	0	0	26633	0	0	0	0	0	0	0	43441	22553	0	0	0	0	0	0	0	0	0	0	0	0	0	20389	0	0	0	0	0	0	34474	0	0	125852	0	0	130598	0	0
Crotalus morulus	0	0	21457	20656	0	0	0	0	0	0	26767	0	0	0	0	0	21021	0	47906	52485	0	0	0	0	0	0	20932	0	0	0	0	0	0	20576	0	0	0	0	0	0	0	0	0	117379	0	0	162436	0	0
Crotalus molossus molossus	0	0	0	0	0	0	0	0	0	0	22345	0	36544	0	0	0	0	0	68402	43475	0	0	0	0	0	0	0	0	0	0	20447	0	0	45811	0	0	0	0	0	0	0	75720	0	161543	0	0	176094	22109	0
Crotalus molossus nigricens	0	0	0	0	0	0	0	0	21370	0	23621	0	20583	0	0	0	0	0	95174	41012	0	0	0	0	0	0	0	0	21427	0	0	0	0	72989	0	0	0	0	38863	0	0	150415	0	153418	35282	0	202350	0	0
Crotalus molossus oaxacus	0	0	0	0	0	0	0	0	0	0	22511	0	40719	0	0	0	0	0	65593	39145	0	0	0	0	0	0	0	0	0	0	0	0	0	43847	0	0	0	0	43221	0	0	104847	0	179007	20305	0	94742	0	0
Crotalus phyrrus (1)	0	0	22453	21353	0	0	20406	0	0	0	22364	0	0	0	0	0	0	0	70323	34551	0	0	0	0	0	0	22201	0	20816	0	0	0	0	48758	0	0	0	0	0	0	0	89483	0	162148	0	0	198925	0	0
Crotalus cerberus	0	0	0	0	0	0	0	0	0	0	22454	0	0	0	0	0	0	0	82677	36497	0	0	0	0	0	0	0	0	0	0	0	0	0	61107	0	0	0	0	0	0	0	44932	0	126926	0	0	163352	21894	0
Crotalus phyrrus (2)	0	0	22168	0	0	0	21423	0	0	0	22709	0	0	0	0	0	0	0	66345	55209	0	0	0	0	0	0	0	0	0	0	0	0	0	43483	0	0	0	0	0	0	48985	100499	0	115382	0	0	122961	0	0
Crotalus ravus ravus	0	0	0	0	0	0	0	0	0	0	23476	0	34694	0	0	0	0	0	65095	38083	0	0	0	0	0	0	0	0	0	0	0	0	0	42858	0	0	0	0	0	0	0	0	0	123476	0	0	138991	0	0
Crotalus lorenzoensis	0	0	0	0	0	0	0	0	0	0	22320	0	0	0	0	0	0	0	80499	26139	0	0	0	0	0	0	0	0	0	0	41783	0	0	56216	0	0	0	0	0	0	22016	61247	0	146697	0	0	233032	0	0
Crotalus ruber ruber	0	0	0	0	0	0	0	0	0	0	22341	0	21139	0	0	0	0	20095	66871	20584	0	0	0	0	0	0	20225	0	20886	0	0	0	0	44521	0	44544	0	0	0	0	0	112820	0	148414	0	0	224432	22103	0
Crotalus scutulatus salvini	0	0	0	0	0	0	0	0	0	0	21961	0	0	0	0	0	0	20923	65656	0	0	0	0	0	0	0	0	0	0	0	0	0	0	43647	0	43983	0	0	0	0	0	160666	0	131979	0	0	62215	0	0
Crotalus scutulatus scutulatus	0	0	0	0	0	0	0	0	0	0	22238	0	0	0	0	0	0	0	69608	0	0	0	0	0	0	0	0	0	0	0	0	0	0	48698	0	0	0	0	0	0	0	201635	0	186379	0	0	101946	0	0
Crotalus tortuguensis	0	0	0	0	0	0	0	0	0	0	22687	0	0	0	0	0	0	0	67918	41309	0	0	0	0	0	0	0	0	0	0	0	0	0	46243	0	0	0	0	0	0	0	188438	0	155860	0	0	118393	0	0
Crotalus triseratus triseratus	0	0	0	0	0	0	0	0	0	0	22187	0	0	0	0	0	0	0	60801	34546	0	0	0	0	0	0	0	0	0	0	0	0	0	39600	0	0	0	0	0	0	0	97729	0	139103	0	0	130115	0	0
Crotalus vegrandis (2)	0	0	0	0	0	0	0	0	21001	0	22191	0	0	0	0	0	0	0	91236	0	0	0	0	0	0	0	0	0	0	0	0	0	0	70962	0	0	0	0	0	0	0	219836	0	177967	24553	0	118719	0	0
Crotalus viridis viridis	0	0	0	0	0	0	0	0	0	0	26819	0	0	0	0	0	0	0	90611	0	0	0	0	0	0	0	0	0	0	0	0	0	0	66095	0	0	0	0	0	0	0	90316	0	47894	0	0	118055	0	0
Dendroaspis angus.	44224	0	0	0	0	0	0	0	0	0	21223	0	0	0	0	0	0	0	70300	0	0	0	0	0	0	0	0	0	0	0	0	77105	0	49102	0	0	0	0	0	0	0	0	0	143159	0	0	0	0	0
Dendroaspis jam jam.	0	0	0	0	0	0	0	0	0	0	21771	36663	0	0	0	37379	0	0	0	0	0	0	0	0	0	0	0	0	0	0	0	0	0	0	0	0	0	0	0	0	0	0	21149	89075	0	0	0	0	0
Dendroaspis jam. Ka.	0	0	0	0	0	0	0	0	0	0	21275	0	0	47569	0	48253	0	0	0	42200	0	0	0	0	0	0	0	0	46066	0	0	0	0	0	0	0	0	0	0	0	0	0	0	61800	0	0	0	0	0
Dendroaspis polylepsis	0	0	0	0	0	0	0	48905	0	0	21229	57144	0	49913	0	54137	0	0	0	83793	0	0	0	0	0	0	0	0	0	0	0	0	0	0	0	0	0	0	0	0	0	0	0	80616	0	0	0	0	0
Dendroaspis viridis	0	0	0	0	0	0	0	0	0	0	21458	55305	0	0	0	56401	0	0	74224	0	0	0	0	0	0	0	0	0	0	0	0	0	0	50934	0	0	0	0	0	0	0	0	21982	117570	0	0	0	0	0
Naja mossambica	0	0	0	0	0	0	0	0	0	0	22310	0	0	0	38098	0	0	0	32346	0	0	0	0	0	0	0	38376	0	0	0	0	0	0	0	0	0	0	0	0	0	0	0	0	133238	0	0	0	0	0
Naja nigricollis	0	0	0	0	0	0	0	0	0	0	22621	0	0	0	0	0	0	0	21476	0	0	0	0	0	0	0	0	0	0	0	0	0	0	0	0	0	0	0	0	0	0	0	0	155759	0	0	0	0	0
Naja nigricinta	0	0	52114	49759	46306	0	48750	0	0	0	0	0	34771	0	0	0	0	0	48053	0	0	0	0	0	0	0	46970	0	0	0	0	0	0	0	0	0	0	0	0	0	0	0	0	111986	0	0	0	0	0
Naja nubiae	0	0	54322	53760	0	0	51326	0	0	0	22052	0	0	0	0	0	0	0	47289	0	0	0	0	0	0	0	62105	0	0	37600	0	0	0	0	0	0	0	0	0	0	0	0	0	101037	0	0	0	0	0
Naja pallida	0	0	77999	74139	0	0	70506	0	0	0	21904	0	0	0	0	0	0	0	42988	0	0	0	0	0	0	0	101626	0	0	61289	0	0	42623	0	0	0	0	0	0	0	0	0	0	123077	0	0	0	0	0
Naja annulifera	0	21203	79973	79827	0	0	75631	0	0	0	21765	0	0	0	0	0	0	0	83250	0	0	0	0	0	0	0	138224	0	0	85004	0	0	55090	61771	0	0	0	0	0	0	0	0	0	143006	0	21522	0	0	0
Naja haje	0	0	0	0	0	0	0	0	0	0	21703	0	0	0	0	0	0	0	42424	0	0	0	0	0	0	0	0	0	0	0	0	0	0	21495	0	0	0	0	0	0	0	0	0	91104	0	0	0	0	0
Naja legionis	0	0	0	21062	53370	0	0	0	0	0	22159	0	0	0	0	0	0	0	52694	0	0	0	0	0	0	0	0	0	0	0	0	0	0	34269	0	0	0	0	0	0	0	0	0	75000	0	0	0	0	0
Naja nivea	0	0	114297	110224	0	0	106221	0	0	0	21174	0	0	0	0	0	0	0	95735	0	0	0	0	21678	0	0	179688	0	0	110155	0	0	72819	70571	0	0	0	0	0	0	0	0	0	138560	0	0	0	0	0
Naja subfulva	0	0	0	0	0	0	0	0	0	0	0	0	0	0	0	0	0	0	50422	0	0	0	0	0	0	0	0	0	0	0	0	0	0	21247	0	0	0	0	0	0	0	0	0	54207	0	0	0	0	0
Naja atra	0	0	91421	90781	40730	21670	85474	0	0	0	22137	0	0	0	0	0	0	0	63322	0	0	0	0	0	0	0	112058	0	0	70597	0	0	45260	43024	0	0	0	0	0	0	0	0	0	79314	0	21360	0	0	0
Naja kaouthia	0	0	38774	38460	0	0	0	0	0	0	21871	0	0	0	0	0	0	0	54049	0	0	0	0	0	0	0	46927	0	0	0	0	0	0	34785	0	0	0	0	0	0	0	0	0	82349	0	0	0	0	0
Naja naja	0	0	70514	69010	44330	0	66864	0	0	0	21590	0	0	0	0	0	0	0	70475	0	0	0	0	0	0	0	86295	0	0	50926	0	0	34162	46309	0	0	0	0	0	0	0	0	0	96104	0	0	0	0	0
Naja oxiana	0	0	103460	102819	0	0	95533	0	0	0	21521	0	0	0	0	0	0	0	56488	0	0	0	0	0	0	0	144905	0	0	88945	0	0	60676	38085	0	0	0	0	0	0	0	0	0	57807	0	0	0	0	0
Naja siamensis	0	0	39985	39653	42433	0	37151	0	0	0	21832	0	41962	0	0	0	0	0	54593	0	0	0	0	0	0	0	46963	0	0	0	0	0	0	37011	0	0	0	0	0	0	0	0	0	80290	0	0	0	0	0
Bothrops alter	0	0	0	0	0	0	0	0	0	0	20674	0	0	0	0	0	0	20740	62122	29311	0	0	0	0	0	0	0	0	21484	0	0	0	0	41340	0	0	0	0	0	0	0	57904	0	142957	0	0	163930	20955	0
Bothrops asper	0	0	40395	39719	0	0	37657	0	0	0	20831	0	0	0	0	0	0	0	98892	20152	0	0	0	0	0	0	39373	0	0	0	0	0	0	70789	0	0	0	0	0	0	0	49695	0	99976	0	0	187255	0	0
Bothrops aatrox	0	0	0	0	0	0	0	0	0	0	0	0	0	0	0	0	20572	0	0	32504	0	0	0	0	21123	0	0	0	41106	0	20813	0	0	0	20972	51182	0	0	0	44953	56816	125186	0	106142	0	0	98304	0	38199
Crotalus adamanteus	0	0	0	0	0	0	0	0	0	0	21276	0	37963	0	0	0	0	21929	66075	88989	0	0	0	0	0	0	0	0	0	0	0	0	0	45405	0	0	0	0	0	0	43309	232222	0	115737	21074	0	80568	0	0
Crotalus culminatus	0	0	0	0	0	0	0	0	0	0	22099	0	0	0	0	0	0	0	85691	0	0	0	0	0	0	0	0	0	0	0	0	0	0	64164	0	0	0	0	0	0	0	346198	0	92930	41817	0	109916	0	0
Crotalus durissus cumanensis	0	0	0	0	0	0	0	0	0	0	21337	0	0	0	0	0	0	0	22385	0	0	0	0	0	0	0	0	0	0	0	0	0	0	0	0	0	0	0	0	0	0	74126	0	97260	0	0	0	0	0
Crotalus vegrandis (1)	0	0	0	0	0	0	0	0	0	0	21159	0	0	0	0	0	36973	21646	88928	39353	0	0	0	0	0	0	0	0	0	0	0	0	0	69610	0	0	45058	0	0	0	0	532103	0	129413	66137	0	120832	0	0
Crotalus dursus terrificus	0	0	0	0	0	0	0	0	21250	0	0	0	0	0	0	0	0	21742	87941	43110	0	0	0	0	0	0	0	0	0	0	39141	0	0	66753	0	0	0	0	0	0	0	209934	0	118289	20732	0	129815	0	0
Crotalus enyo	0	0	0	0	0	0	0	0	0	0	0	0	43060	0	0	0	0	0	67442	0	0	0	0	0	0	0	0	0	0	0	0	0	0	43394	0	0	0	0	0	0	0	0	35066	111307	0	0	100822	0	0
Crotalus horridus	0	0	0	0	0	0	0	0	0	0	22099	0	0	0	0	0	0	0	62510	0	0	0	0	0	0	0	0	0	0	0	0	0	0	42619	0	0	0	0	0	0	0	0	55556	138224	0	0	60631	0	0
Crotalus horridus atricaudatus (1)	0	0	0	0	0	0	0	0	0	0	21686	0	0	0	0	0	0	0	64956	51323	0	0	33563	0	0	22228	0	98409	54910	0	36096	0	0	41846	0	0	0	0	0	0	0	39040	49605	104851	0	0	75654	0	0
Crotalus horridus atricaudatus (2)	0	0	0	0	0	0	0	0	0	0	0	0	0	0	0	0	0	36565	64084	20667	0	0	0	0	0	0	0	20471	0	0	21671	0	0	42814	0	0	0	0	0	0	0	0	0	96774	0	0	137985	0	0
Crotalus lepidus kluberri	0	0	0	0	0	0	0	0	0	0	21215	0	0	0	0	0	0	0	73258	0	0	0	0	0	0	0	0	0	0	0	21394	0	0	48055	0	0	0	0	0	0	0	57338	0	138101	0	0	164214	21542	0
Crotalus lepidus maculosus	0	0	0	0	0	0	0	0	0	0	0	0	0	0	0	0	0	22015	50078	57212	0	0	0	0	0	0	0	0	0	0	0	0	0	32478	0	0	0	0	0	0	42935	0	0	123924	0	0	134379	0	0
Crotalus morulus	0	0	0	0	0	0	0	0	0	0	0	0	0	0	0	0	34696	48666	51061	100496	35958	0	0	0	0	0	0	20482	0	0	41578	0	0	33313	0	0	0	0	0	38971	0	0	0	110283	0	0	167001	21589	0
Crotalus molossus molossus	0	0	0	0	0	0	0	0	0	0	20803	0	21878	0	0	0	0	0	70734	67959	0	0	0	0	0	0	0	0	21716	0	0	0	0	49437	0	0	0	0	0	0	0	79342	0	141661	0	0	194892	20974	0
Crotalus molossus nigricens	0	0	0	0	0	0	0	0	0	0	0	0	40261	0	0	0	0	0	72656	0	0	0	0	0	0	0	0	0	0	0	0	0	0	50408	0	0	0	0	40267	0	0	192766	0	158560	0	0	91540	0	0
Crotalus molossus oaxacus	0	0	0	0	0	0	0	0	0	0	20824	0	0	0	0	0	0	0	82784	0	0	0	0	0	0	0	0	0	0	0	0	0	0	60691	0	0	0	0	0	0	0	38046	0	109495	0	0	156277	20705	0
Crotalus phyrrus (1)	0	0	0	0	0	0	0	0	21419	0	21525	0	0	0	0	0	0	0	93938	0	0	0	0	0	0	0	0	0	0	0	0	0	0	71368	0	0	0	0	0	0	0	338717	0	119237	42585	0	101922	0	0
Crotalus cerberus	0	0	0	0	0	0	0	0	0	0	0	0	0	0	0	0	0	0	67343	107602	0	0	0	0	0	0	22153	0	0	0	0	0	0	45731	0	0	0	0	0	20754	43084	87173	0	101057	0	0	120141	0	0
Crotalus phyrrus (2)	0	0	0	0	0	0	0	0	0	0	0	0	0	0	0	0	0	0	67719	94834	0	0	0	0	0	0	0	0	0	0	0	0	0	45438	0	21203	0	0	0	0	22438	0	0	106977	0	0	135073	0	0
Crotalus ravus ravus	0	0	20782	0	0	0	0	0	0	0	20704	0	0	0	0	0	0	0	81329	54717	0	0	0	0	0	0	21390	0	21616	0	41258	0	0	58415	0	21296	0	0	0	0	0	120632	0	127818	0	0	224730	21269	0
Crotalus lorenzoensis	0	0	22128	20445	0	0	0	0	0	0	21311	0	0	0	0	0	0	0	69407	21911	0	0	0	0	0	0	20465	0	21984	0	0	0	0	47710	0	41104	0	0	0	0	0	106207	0	133707	0	0	215727	21161	0
Crotalus ruber ruber	0	0	0	0	0	0	0	0	0	0	0	0	0	0	0	0	0	21570	68896	21125	0	0	0	0	0	0	0	0	0	0	0	0	0	45878	0	41237	0	0	0	0	0	136146	0	113509	0	0	59471	0	0
Crotalus scutulatus salvini	0	0	0	0	0	0	0	0	0	0	0	0	0	0	0	0	0	0	76528	0	0	0	0	0	0	0	0	0	0	0	0	0	0	53848	0	0	0	0	0	0	0	173352	0	163568	22443	0	98754	0	0
Crotalus scutulatus scutulatus	0	0	0	0	0	0	0	0	0	0	20585	0	0	0	0	0	0	0	71124	56085	0	0	0	0	0	0	0	0	0	0	0	0	0	48215	0	0	0	0	0	0	0	170723	0	142170	0	0	113200	0	0
Crotalus tortuguensis	0	0	0	0	0	0	0	0	0	0	0	0	36811	0	0	0	0	0	63267	67493	0	0	0	0	0	0	0	0	0	0	0	0	0	43497	0	0	0	0	0	0	0	92996	0	124326	0	0	123888	0	0
Crotalus triseratus triseratus	0	0	0	0	0	0	0	0	0	0	21448	0	0	0	0	0	0	0	95380	0	0	0	0	0	0	0	0	0	0	0	0	0	0	72251	0	0	0	0	0	0	0	368561	0	170289	48088	0	113659	0	0
Crotalus vegrandis (2)	0	0	0	0	0	0	0	0	21537	21617	20940	0	0	0	0	0	0	0	103159	0	0	0	0	0	0	0	0	0	0	0	0	0	0	77138	0	0	0	0	0	0	0	186083	0	44323	21363	0	119758	0	0
Crotalus viridis viridis	0	0	0	0	0	0	0	0	21810	0	20478	0	0	0	0	0	0	0	93981	38230	0	0	0	0	0	0	0	0	0	0	0	0	0	70990	0	0	0	0	0	0	0	241545	0	134009	22016	0	195827	21013	0
[truncated: 4,257 more columns]
