# Supplementary material for: Metabolome-Based Classification of Snake Venoms by Bioinformatic Tools
Source: Toxins (Basel). 2023 Feb 15;15(2):161. doi: 10.3390/toxins15020161 (PMC9963137; doi:10.3390/toxins15020161)
Supplement: Supplementary file 1 [file toxins-15-00161-s001.zip › Table S.2 - Order of the injections.xlsx]

## Sheet: Order of the injections
Order in which all venoms were injected onto the HPLC and the data subset the samples were included in. The supplier, genus and concentration is included for those injections for which it is needed. The injected volume is included for all injections
		Sample ID	Data subset	Supplier	Family	Genus	Concentration	Injected volume
		MQ		-	-	-	-	50 μL
		Standard's mix		-	-	-	-	50 μL
		Standard's mix		-	-	-	-	50 μL
		Naja siamensis + Standard's mix		LSTM	Elapidae	Naja	1mg/mL	50 μL
		MQ		-	-	-	-	50 μL
		Naja nigricolis	Model	K	Elapidae	Naja	1mg/mL	50 μL
		Naja kaouthia	Model	K	Elapidae	Naja	1mg/mL	50 μL
		Naja annulifera	First validation	FV	Elapidae	Naja	1mg/mL	50 μL
		Naja atra	Model	K	Elapidae	Naja	1mg/mL	50 μL
		Naja haje	Model	K	Elapidae	Naja	1mg/mL	50 μL
		Naja legionnis	Model	FV	Elapidae	Naja	1mg/mL	50 μL
		Naja mossambica	Model	K	Elapidae	Naja	1mg/mL	50 μL
		Naja naja	Model	K	Elapidae	Naja	1mg/mL	50 μL
		Naja nubiae	Model	FV	Elapidae	Naja	1mg/mL	50 μL
		Naja oxiana	Model	FV	Elapidae	Naja	1mg/mL	50 μL
		Naja pallida	First validation	K	Elapidae	Naja	1mg/mL	50 μL
		Naja Siamensis + Standard's mix	First validation	LSTM	Elapidae	Naja	1mg/mL	50 μL
		Naja subfulva	Model	FV	Elapidae	Naja	1mg/mL	50 μL
		Naja nivea	Model	K	Elapidae	Naja	1mg/mL	50 μL
		Naja nigricincta	Model	FV	Elapidae	Naja	1mg/mL	50 μL
		Standard's mix		-	-	-	-	50 μL
		MQ		-	-	-	-	50 μL
		Dendroaspis polylepis	Model	FV	Elapidae	Dendroaspis	1mg/mL	50 μL
		Dendroaspis viridis	Model	LSTM	Elapidae	Dendroaspis	1mg/mL	50 μL
		Denroaspis jamja	Model	FV	Elapidae	Dendroaspis	1mg/mL	50 μL
		Denroaspis jamka	Model	FV	Elapidae	Dendroaspis	1mg/mL	50 μL
		Dendroaspis angus	Model	LSTM	Elapidae	Dendroaspis	1mg/mL	50 μL
		Bothrops atrox	Second validation	K	Viperidae	Bothrops	1mg/mL	50 μL
		Bothrops alter	Second validation	K	Viperidae	Bothrops	1mg/mL	50 μL
		Bothrops asper	Second validation	LSTM	Viperidae	Bothrops	1mg/mL	50 μL
		MQ		-	-	-	-	50 μL
		Crot Ad	Model	K	Viperidae	Crotalus	1mg/mL	50 μL
		Crot DC	Model	FV	Viperidae	Crotalus	1mg/mL	50 μL
		Crot DM	Model	K	Viperidae	Crotalus	1mg/mL	50 μL
		Crotalus DT	Model	K	Viperidae	Crotalus	1mg/mL	50 μL
		Crotalus H	Model	K	Viperidae	Crotalus	1mg/mL	50 μL
		Crotalus HA	Model	FV	Viperidae	Crotalus	1mg/mL	50 μL
		Crotalus VV	Model	K	Viperidae	Crotalus	1mg/mL	50 μL
		Crotalus DM	Model	K	Viperidae	Crotalus	1mg/mL	50 μL
		Crotalus enyo	Model	FV	Viperidae	Crotalus	1mg/mL	50 μL
		Crotalus HA2	Model	K	Viperidae	Crotalus	1mg/mL	50 μL
		Crotalus LK	Model	FV	Viperidae	Crotalus	1mg/mL	50 μL
		Crotalus LM	Model	FV	Viperidae	Crotalus	1mg/mL	50 μL
		Crotalus LMO	Model	FV	Viperidae	Crotalus	1mg/mL	50 μL
		Naja siamensis + Standard's mix		LSTM	Elapidae	Naja	1mg/mL	50 μL
		Cortalus MM	Model	K	Viperidae	Crotalus	1mg/mL	50 μL
		Crotalus MP	Model	FV	Viperidae	Crotalus	1mg/mL	50 μL
		Crotalus Mon	Model	FV	Viperidae	Crotalus	1mg/mL	50 μL
		Crotalus Moo	Model	FV	Viperidae	Crotalus	1mg/mL	50 μL
		Crotalus OC	Model	FV	Viperidae	Crotalus	1mg/mL	50 μL
		Crotalus P	First validation	FV	Viperidae	Crotalus	1mg/mL	50 μL
		Crotalus RR	First validation	FV	Viperidae	Crotalus	1mg/mL	50 μL
		Crotalus RuL	First validation	FV	Viperidae	Crotalus	1mg/mL	50 μL
		Crotalus RuR	Second validation	FV	Viperidae	Crotalus	1mg/mL	50 μL
		Crotalus SSC	Second validation	FV	Viperidae	Crotalus	1mg/mL	50 μL
		Crotalus SSC	Second validation	FV	Viperidae	Crotalus	1mg/mL	50 μL
		Crotalus T	Second validation	FV	Viperidae	Crotalus	1mg/mL	50 μL
		Crotalus TRT	Second validation	FV	Viperidae	Crotalus	1mg/mL	50 μL
		Crotalus V	Second validation	K	Viperidae	Crotalus	1mg/mL	50 μL
		Standard's mix		-	-	-	-	50 μL
		MQ		-	-	-	-	50 μL
		Naja nigricolis	Model	K	Elapidae	Naja	1mg/mL	50 μL
		Naja kaouthia	Model	K	Elapidae	Naja	1mg/mL	50 μL
		Naja annulifera	First validation	FV	Elapidae	Naja	1mg/mL	50 μL
		Naja atra	Model	K	Elapidae	Naja	1mg/mL	50 μL
		Naja haje	Model	K	Elapidae	Naja	1mg/mL	50 μL
		Naja legionnis	Model	FV	Elapidae	Naja	1mg/mL	50 μL
		Naja mossambica	Model	K	Elapidae	Naja	1mg/mL	50 μL
		Naja naja	Model	K	Elapidae	Naja	1mg/mL	50 μL
		Naja nubiae	Model	FV	Elapidae	Naja	1mg/mL	50 μL
		Naja oxian	Model	FV	Elapidae	Naja	1mg/mL	50 μL
		Naja pallida	First validation	K	Elapidae	Naja	1mg/mL	50 μL
		Naja subfulva	Model	FV	Elapidae	Naja	1mg/mL	50 μL
		Naja nivea	Model	K	Elapidae	Naja	1mg/mL	50 μL
		Naja nigricinta	Model	FV	Elapidae	Naja	1mg/mL	50 μL
		Standard's mix		-	-	-	-	50 μL
		Naja siamensis + Standard's mix	First validation	LSTM	Elapidae	Naja	1mg/mL	50 μL
		MQ		-	-	-	-	50 μL
		Dendroaspis polylepis	Model	FV	Elapidae	Dendroaspis	1mg/mL	50 μL
		Dendroaspis viridis	Model	LSTM	Elapidae	Dendroaspis	1mg/mL	50 μL
		Dendroaspis jamja	Model	FV	Elapidae	Dendroaspis	1mg/mL	50 μL
		Denroaspis jamka	Model	FV	Elapidae	Dendroaspis	1mg/mL	50 μL
		Dendroaspis angus	Model	LSTM	Elapidae	Dendroaspis	1mg/mL	50 μL
		Bothrops atrox	Second validation	K	Viperidae	Bothrops	1mg/mL	50 μL
		Bothrops alter	Second validation	K	Viperidae	Bothrops	1mg/mL	50 μL
		Bothrops asper	Second validation	LSTM	Viperidae	Bothrops	1mg/mL	50 μL
		MQ		-	-	-	-	50 μL
		Crotalus D	Model	K	Viperidae	Crotalus	1mg/mL	50 μL
		Crot DC	Model	FV	Viperidae	Crotalus	1mg/mL	50 μL
		Crot DCM	Model	K	Viperidae	Crotalus	1mg/mL	50 μL
		Crotalus DT	Model	K	Viperidae	Crotalus	1mg/mL	50 μL
		Crotalus H	Model	K	Viperidae	Crotalus	1mg/mL	50 μL
		Crotalus HA	Model	FV	Viperidae	Crotalus	1mg/mL	50 μL
		Crotalus VV	Model	K	Viperidae	Crotalus	1mg/mL	50 μL
		Crotalus DM	Model	K	Viperidae	Crotalus	1mg/mL	50 μL
		Crotalus enyo	Model	FV	Viperidae	Crotalus	1mg/mL	50 μL
		Crotalus HA2	Model	K	Viperidae	Crotalus	1mg/mL	50 μL
		Crotalus LK	Model	FV	Viperidae	Crotalus	1mg/mL	50 μL
		Crotalus LM	Model	FV	Viperidae	Crotalus	1mg/mL	50 μL
		Crotalus LMK	Model	FV	Viperidae	Crotalus	1mg/mL	50 μL
		Crotalus MP	Model	LSTM	Viperidae	Crotalus	1mg/mL	50 μL
		Crotalus Mon	Model	K	Viperidae	Crotalus	1mg/mL	50 μL
		Crotalus Moo	Model	FV	Viperidae	Crotalus	1mg/mL	50 μL
		Crotalus OC	Model	FV	Viperidae	Crotalus	1mg/mL	50 μL
		Crotalus P	Model	FV	Viperidae	Crotalus	1mg/mL	50 μL
		Crotalus RR	First validation	FV	Viperidae	Crotalus	1mg/mL	50 μL
		Crotalus RuL	First validation	FV	Viperidae	Crotalus	1mg/mL	50 μL
		Crotalus RuR	First validation	FV	Viperidae	Crotalus	1mg/mL	50 μL
		Crotalus SSC	Second validation	FV	Viperidae	Crotalus	1mg/mL	50 μL
		Crotalus SSC	Second validation	FV	Viperidae	Crotalus	1mg/mL	50 μL
		Crotalus T	Second validation	FV	Viperidae	Crotalus	1mg/mL	50 μL
		Crotalus TRT	Second validation	FV	Viperidae	Crotalus	1mg/mL	50 μL
		Crotalus V	Second validation	K	Viperidae	Crotalus	1mg/mL	50 μL
		Standard's mix	Second validation	-	-	-	-	50 μL
		Naja siamensis + Standard's mix		LSTM	Elapidae	Naja	1mg/mL	50 μL
		MQ		-	-	-	-	50 μL
