# Supplementary material for: Metabolome-Based Classification of Snake Venoms by Bioinformatic Tools
Source: Toxins (Basel). 2023 Feb 15;15(2):161. doi: 10.3390/toxins15020161 (PMC9963137; doi:10.3390/toxins15020161)
Supplement: Supplementary file 1 [file toxins-15-00161-s001.zip › Table S.3 - Relevance of each feature.xlsx]

## Sheet: Relevance of each feature
Relative importance (%) of each feature to each of the Principal Components of the model
		Realative importance (%)
				PC1 (47.8%)	PC2 (11.8%)	PC3 (7.8%)	PC4 (7.1%)	PC5 (5.3%)	PC6 (4.4%)	PC7 (3.8%)	PC8 (3.0%)	PC9 (2.8%)	PC10 (2.0%)
			Feature 1	3.77	18.76	2.01	2.49	5.67	7.54	2.47	4.71	1.39	5.57
			Feature 2	3.78	18.8	2.01	2.45	5.47	7.42	2.41	4.58	1.28	5.31
			Feature 3	4.42	17.12	5.26	0.01	1.53	6.11	0.32	4.37	2.24	7.39
			Feature 4	4.85	12.82	5.7	1.36	8.66	6.09	1.85	5.09	2.01	8.26
			Feature 5	4.76	2.78	4.44	12.91	0.21	7.84	7.38	2.81	10.6	17.45
			Feature 6	6.41	0.56	2.43	6.99	0.2	2.1	1.22	2.75	3.24	0.32
			Feature 7	6.68	1.04	8.31	1.94	6.85	1.61	2.67	0.57	1.05	2.88
			Feature 8	6.5	2.89	8.05	1.14	6.49	1.9	2.34	1.36	1.28	2.86
			Feature 9	2.92	10.35	14.63	0.46	10.67	8.99	0.64	3.21	5.4	1.3
			Feature 10	5.52	0.63	1.14	1.52	3.72	5.13	11.52	11.5	13.52	13.53
			Feature 11	5.09	1.58	0.66	9.21	6.06	3.93	17.18	1.73	10.83	1.13
			Feature 12	3.45	1.66	4.83	19.6	1.09	2.68	11.69	9.96	8.63	11.96
			Feature 13	6.25	2.06	6.2	2.8	0.61	0.97	2.44	1.05	6.43	2.57
			Feature 14	6.44	1.55	5.3	3.45	0.9	1.27	0.06	2.33	4.97	2.53
			Feature 15	5.29	0.98	6.3	3.52	3.33	4.07	12.55	10.66	2.69	5.66
			Feature 16	6.21	1.51	0.99	5.9	0.13	0.63	10.99	3.54	3.77	1.59
			Feature 17	4.98	1.23	6.63	7.35	4.11	10.02	5.22	12.07	7.77	5.05
			Feature 18	5.52	0.8	1.66	10.38	0.48	4.45	2.15	8.76	5.33	1.01
			Feature 19	4.47	1.57	8.29	5.61	1.69	5.57	2.05	7.52	6.76	1.19
			Feature 20	2.68	1.31	5.15	0.9	32.1	11.68	2.84	1.45	0.82	2.44
z
